# Supplementary material for: Single‐cell sequencing reveals the role of IL‐33 + endothelial subsets in promoting early gastric cancer progression
Source: Imeta. 2025 Jun 5;4(4):e70050. doi: 10.1002/imt2.70050 (PMC12371260; doi:10.1002/imt2.70050)
Supplement: Supplementary file 2 — Table S1: Clinical characteristics of newly samples used in scRNA‐seq study. Table S2 and S3: Clinical characteristics of published samples used in scRNA‐seq study. Table S4: Number of high‐quality cells. Table S5: Number of cells for cluster. Table S6: Metaclusters and Subclusters markers. Table S7: Proportion of epithelial cell subtypes. Table S8: Proportion of fibroblast subpopulation. Table S9: Proportion of CD4+ T cell subsets. Table S10: Proportion of CD8+ T cell subsets. Table S11: Proportion of endothelial cell subtypes. Table S12: Metaclusters Correlation. Table S13: Top 20 differential expression genes of start vs end in Cancer‐pre‐Curve1 and Curve2 (up and down). Table S14: Standardized data values for the amount of cell expression per subcluster. Table S15: Top 20 differential expression genes of IL‐33 + Venous‐1 vs Others endothelial cells (up and down). Table S16: Top 70 differential expression genes of endothelial cells (up). Table S17: GO enrichment in endothelial cells (up). Table S18: KEGG enrichment in endothelial cells (up). Table S19: Top differential expression genes of SH3 vs NC endothelial cells (up and down). Table S20: Clinical characteristics of EGC patients undergoing immunofluorescence staining. Table S21: Top differential expression genes of EGC‐IL‐33 vs EGC‐NC endothelial cells (up and down). Table S22: Top 120 differential expression genes of B/plasma cells (up). Table S23: Top 80 differential expression genes of fibroblast cells (up). Table S24: Clinical characteristics of patient derived organoids. Table S25: mRNA target sequences. [file IMT2-4-e70050-s001.xlsx]

## Sheet: S1
Supplementary information, Table S1. Clinical characteristics of newly samples used in scRNA-seq study
NO.	Sample	Patient ID	Sample ID	Age	Gender	Location	TNM classification (UICC stage)*	H.pylori	Histopathological diagnosis	Laurens	Precancerosis	EBV	Primary Tumor	Primary Normal
1	JNGC1	1356574	CAG-IM-10	70	M	Antrum	pT1, pN0, pM0 (Ia)	Post-eradication	Mixed adenocarcinoma	Negative	IM with chronic gastritis	N.A	Y	Y
			TNM-1-5
2	JNGC2	1356644	CAG-IM-11	64	M	Fundus	pT1, pN0, pM0 (Ia)	Post-eradication	Highly differentiated adenocarcinoma	Intestinal	IM only	N.A	Y	Y
			TNM-1-6
3	JNGC3	1368761	TNM-1-7	64	M	Angular incisure	pT1, pN0, pM0 (Ia)	Post-eradication	Highly differentiated adenocarcinoma	Intestinal	IM with chronic gastritis	N.A	Y	Y
4	JNGC4	1373810	CAG-IM-12	66	M	Corpus	pT1, pN0, pM0 (Ia)	Post-eradication	In situ tubular adenocarcinoma	Intestinal	IM with chronic gastritis	N.A	Y	Y
			TNM-1-8
5	JNGC5	1383446	NAG4	70	M	Antrum	pT1, pN0, pM0 (Ia)	Post-eradication	HGIEN	Intestinal	N.A	N.A	Y	Y
			CAG-IM-13
			TNM-1-9
6	JNGC6	1383460	NAG5	72	M	Antrum	pT1, pN0, pM0 (Ia)	Post-eradication	Highly differentiated adenocarcinoma	Intestinal	Extensive IM with chronic gastritis	N.A	Y	Y
			CAG-IM-14
			TNM-1-10
* Male, M; Female, F; Intestinal Metaplasia, IM; High-grade Intraepithelial Neoplasia, HGIEN; Not Applicable, NA; Yes, Y

## Sheet: S2
Supplementary information, Table S2. Clinical characteristics of published samples used in scRNA-seq study
GSE183904	Patient ID	Age	Gender	Location	Stage*	Laurens	IM Status	MMR	EBV	H.pylori	TCGA	Primary Tumor	Primary Normal	Peritoneal Tumor	Peritoneal Normal
1	NGCII510	66	F	Antrum	I	Diffuse	Chronic gastritis only	Loss of PMS2	Negative	N.A	MSI	Y
2	NGCII539	65	F	Antrum	I	Intestinal	IM with chronic gastritis & LGD	Intact	Negative	N.A	GS	Y
3	NGCII529	84	F	Antrum	I	Intestinal	IM with chronic gastritis	Loss of MLH1/PMS2	Negative	N.A	MSI	Y
4	NGCII521	62	M	Antrum	II	Intestinal	IM only	Intact	Negative	N.A	GS	Y	Y
5	NGCII518	74	M	Antrum	II	Mixed intestinal and diffuse	IM only	Loss MLH1/PMS2	Negative	N.A	MSI	Y	Y
6	NGCII525	73	M	Antrum	II	Mixed intestinal and diffuse	IM with chronic gastritis	Intact	Negative	N.A	CIN	Y	Y
7	NGCII511	68	M	Antrum	II	Intestinal	N.A	Loss of MLH1/PMS2	Negative	N.A	MSI	Y
8	NGCII498	68	F	Antrum	II	Intestinal	IM with chronic gastritis	Intact	Negative	N.A	GS	Y
9	NGCII522	64	M	Body-Antrum	II	Intestinal	Chronic gastritis with IM	Intact	Negative	N.A	GS	Y
10	NGCII499	88	M	Pylorus	III	Intestinal	IM with chronic gastritis & LGD	loss of MLH1/PMS2	Negative	N.A	MSI	Y
11	NGCII502	36	M	Cardia	III	Intestinal	No IM, Chronic gastritis & HGD	Intact	Negative	N.A	CIN	Y
12	NGCII512	86	F	Antrum	III	Intestinal	IM with HGD	Intact	Negative	N.A	CIN	Y	Y
13	NGCII520	83	M	Distal	III	Diffuse	IM with chronic gastritis	Intact	Negative	N.A	GS	Y	Y
14	NGCII514	67	F	Body-Antrum	III	Diffuse	N.A	Intact	Negative	N.A	GS	Y	Y
15	NGCII538	56	F	Antrum	IV	Metastatic	N.A	N.A.	N.A	N.A	GS	Y	Y	Y	Y
16	NGCII524	71	M	N.A	IV	N.A	N.A	Intact	Negative	N.A	CIN	Y
* Intestinal Metaplasia, IM; High Grade Dysplasia, HGD; Low Grade Dysplasia, LGD; Mismatch Repair, MMR; Microsatellite Instability, MSI; Genomically Stable, GS; Chrom Instability, CIN; Not Applicable, NA; Yes, Y

## Sheet: S3
Supplementary information, Table S3. Clinical characteristics of published samples used in scRNA-seq study
GSE134520	Patient ID	Sample ID	Age	Gender	Location	H.pylori	Histological diagnosis
1	P1	NAG1	58	M	N.A	N.A	NAG
2	P2	NAG2	56	F	N.A	N.A	NAG
3	P3	CAG1	51	M	N.A	N.A	CAG
4	P4	CAG2	62	F	N.A	N.A	CAG
		CAG3
5	P5	IMW1	63	M	N.A	Y	IM-W (incomplete IM)
6	P6	IMW2	48	F	N.A	N.A	IM-W (incomplete IM)
7	P7	IMS1	68	M	N.A	Y	IM-S (incomplete IM)
		IMS2					IM-S (incomplete IM)
8	P8	IMS3	67	M	N.A	N.A	IM-S (incomplete IM)
		IMS4					IM-S (incomplete IM)
		EGC					EGC
9	P9	NAG3	62	M	N.A	N.A	NAG
* NAG, Non Atrophic Gastritis CAG, Chronic Atrophic Gastritis, IM-W, Intestinal metaplasia with wild level; IM-S, Intestinal metaplasia with severe level; EGC, Early Gastric Cancer

## Sheet: S4
Supplementary information, Table S4. Number of high-quality cells
Sample	Total_cells_beforeQC	Total_cells_afterQC
CAG_IM_1	4371	3546
CAG_IM_10	10940	7999
CAG_IM_11	11394	7535
CAG_IM_12	8109	5745
CAG_IM_13	5051	3822
CAG_IM_14	4823	3647
CAG_IM_2	10401	8042
CAG_IM_3	8269	6603
CAG_IM_4	2941	2291
CAG_IM_5	2384	1766
CAG_IM_6	3938	3286
CAG_IM_7	4442	3764
CAG_IM_8	3243	2660
CAG_IM_9	5704	4354
NAG1	2774	2335
NAG2	1998	1627
NAG3	1865	1588
NAG4	4782	3842
NAG5	5501	3975
TNM_1_1	2252	2252
TNM_1_10	7564	5740
TNM_1_2	2339	2339
TNM_1_3	4600	4600
TNM_1_4	4110	3235
TNM_1_5	9967	7537
TNM_1_6	9160	6455
TNM_1_7	6011	3403
TNM_1_8	10547	6052
TNM_1_9	5741	4298
TNM_2_1	2097	2097
TNM_2_2	2769	2769
TNM_2_3	2668	2668
TNM_2_4	13626	13626
TNM_2_5	6859	6859
TNM_2_6	3593	3593
TNM_3_2	2681	2681
TNM_3_3	3693	3693
TNM_3_4	2597	2597
TNM_3_5	1689	1689
TNM_3_6	7276	7276
TNM_4_2	3363	3363
TNM_4_3	7177	7177

## Sheet: S5
Supplementary information, Table S5. Number of cells for cluster
Sampleid	new_celltype	cell_number	freq
CAG_IM_1	T_NK_cells	208	5.87073
CAG_IM_10	T_NK_cells	3991	50.2202
CAG_IM_11	T_NK_cells	3783	50.9426
CAG_IM_12	T_NK_cells	754	13.8705
CAG_IM_13	T_NK_cells	715	18.7075
CAG_IM_14	T_NK_cells	779	21.36
CAG_IM_2	T_NK_cells	545	6.78874
CAG_IM_3	T_NK_cells	729	11.0824
CAG_IM_4	T_NK_cells	342	14.9934
CAG_IM_5	T_NK_cells	279	15.9156
CAG_IM_6	T_NK_cells	21	0.640439
CAG_IM_7	T_NK_cells	7	0.186121
CAG_IM_8	T_NK_cells	154	5.79601
CAG_IM_9	T_NK_cells	165	3.79659
NAG1	T_NK_cells	5	0.214225
NAG2	T_NK_cells	34	2.0936
NAG3	T_NK_cells	10	0.63012
NAG4	T_NK_cells	541	14.0812
NAG5	T_NK_cells	648	16.3348
TNM_1_1	T_NK_cells	641	28.6801
TNM_1_10	T_NK_cells	429	7.47517
TNM_1_2	T_NK_cells	1138	48.9042
TNM_1_3	T_NK_cells	2223	48.8786
TNM_1_4	T_NK_cells	112	3.46213
TNM_1_5	T_NK_cells	3962	53.1955
TNM_1_6	T_NK_cells	3978	62.1077
TNM_1_7	T_NK_cells	1089	32.086
TNM_1_8	T_NK_cells	1460	24.1722
TNM_1_9	T_NK_cells	316	7.35226
TNM_2_1	T_NK_cells	511	24.4849
TNM_2_2	T_NK_cells	1454	52.5479
TNM_2_3	T_NK_cells	1199	44.9906
TNM_2_4	T_NK_cells	7360	54.4782
TNM_2_5	T_NK_cells	1736	25.5332
TNM_2_6	T_NK_cells	717	20.0112
TNM_3_2	T_NK_cells	945	35.4464
TNM_3_3	T_NK_cells	1179	32.0991
TNM_3_4	T_NK_cells	749	29.0423
TNM_3_5	T_NK_cells	607	36.2388
TNM_3_6	T_NK_cells	4039	55.7565
TNM_4_2	T_NK_cells	1513	45.1103
TNM_4_3	T_NK_cells	3999	56.8201
CAG_IM_1	Myeloid	1	0.0282247
CAG_IM_10	Myeloid	52	0.654335
CAG_IM_11	Myeloid	45	0.605979
CAG_IM_12	Myeloid	92	1.69242
CAG_IM_13	Myeloid	9	0.235479
CAG_IM_14	Myeloid	33	0.904853
CAG_IM_2	Myeloid	20	0.249128
CAG_IM_3	Myeloid	16	0.243235
CAG_IM_4	Myeloid	78	3.41955
CAG_IM_5	Myeloid	53	3.02339
CAG_IM_6	Myeloid	58	1.76883
CAG_IM_7	Myeloid	17	0.452007
CAG_IM_8	Myeloid	12	0.451637
CAG_IM_9	Myeloid	37	0.851358
NAG1	Myeloid	25	1.07112
NAG2	Myeloid	24	1.47783
NAG3	Myeloid	22	1.38626
NAG4	Myeloid	8	0.208225
NAG5	Myeloid	1	0.025208
TNM_1_1	Myeloid	108	4.83221
TNM_1_10	Myeloid	12	0.209096
TNM_1_2	Myeloid	69	2.96519
TNM_1_3	Myeloid	443	9.74055
TNM_1_4	Myeloid	5	0.15456
TNM_1_5	Myeloid	167	2.24221
TNM_1_6	Myeloid	117	1.8267
TNM_1_7	Myeloid	19	0.559811
TNM_1_8	Myeloid	96	1.5894
TNM_1_9	Myeloid	14	0.325733
TNM_2_1	Myeloid	90	4.31241
TNM_2_2	Myeloid	204	7.37261
TNM_2_3	Myeloid	97	3.63977
TNM_2_4	Myeloid	829	6.1362
TNM_2_5	Myeloid	191	2.80924
TNM_2_6	Myeloid	326	9.09852
TNM_3_2	Myeloid	141	5.28882
TNM_3_3	Myeloid	93	2.53199
TNM_3_4	Myeloid	431	16.7119
TNM_3_5	Myeloid	421	25.1343
TNM_3_6	Myeloid	267	3.68581
TNM_4_2	Myeloid	142	4.23375
TNM_4_3	Myeloid	399	5.66922
CAG_IM_1	Mast_cell	12	0.338696
CAG_IM_10	Mast_cell	838	10.5449
CAG_IM_11	Mast_cell	1061	14.2876
CAG_IM_12	Mast_cell	26	0.478293
CAG_IM_13	Mast_cell	7	0.18315
CAG_IM_14	Mast_cell	37	1.01453
CAG_IM_2	Mast_cell	74	0.921774
CAG_IM_3	Mast_cell	93	1.4138
CAG_IM_4	Mast_cell	40	1.75362
CAG_IM_5	Mast_cell	8	0.456361
CAG_IM_6	Mast_cell	14	0.426959
CAG_IM_7	Mast_cell	30	0.79766
CAG_IM_8	Mast_cell	25	0.940911
CAG_IM_9	Mast_cell	80	1.84077
NAG1	Mast_cell	1	0.0428449
NAG2	Mast_cell	10	0.615764
NAG4	Mast_cell	26	0.676731
NAG5	Mast_cell	26	0.655407
TNM_1_1	Mast_cell	72	3.22148
TNM_1_10	Mast_cell	11	0.191671
TNM_1_2	Mast_cell	4	0.171895
TNM_1_3	Mast_cell	378	8.31135
TNM_1_4	Mast_cell	11	0.340031
TNM_1_5	Mast_cell	737	9.89527
TNM_1_6	Mast_cell	563	8.79001
TNM_1_7	Mast_cell	51	1.50265
TNM_1_8	Mast_cell	24	0.397351
TNM_1_9	Mast_cell	45	1.047
TNM_2_1	Mast_cell	71	3.40201
TNM_2_2	Mast_cell	81	2.92736
TNM_2_3	Mast_cell	136	5.10319
TNM_2_4	Mast_cell	414	3.0644
TNM_2_5	Mast_cell	414	6.08913
TNM_2_6	Mast_cell	158	4.40971
TNM_3_2	Mast_cell	61	2.28807
TNM_3_3	Mast_cell	32	0.871222
TNM_3_4	Mast_cell	23	0.891819
TNM_3_5	Mast_cell	6	0.358209
TNM_3_6	Mast_cell	67	0.924903
TNM_4_2	Mast_cell	49	1.46094
TNM_4_3	Mast_cell	6	0.0852515
CAG_IM_1	Fibroblast	73	2.0604
CAG_IM_10	Fibroblast	762	9.58852
CAG_IM_11	Fibroblast	664	8.94156
CAG_IM_12	Fibroblast	25	0.459897
CAG_IM_13	Fibroblast	10	0.261643
CAG_IM_14	Fibroblast	14	0.383877
CAG_IM_2	Fibroblast	171	2.13004
CAG_IM_3	Fibroblast	296	4.49985
CAG_IM_4	Fibroblast	165	7.23367
CAG_IM_5	Fibroblast	270	15.4022
CAG_IM_6	Fibroblast	90	2.74474
CAG_IM_7	Fibroblast	45	1.19649
CAG_IM_8	Fibroblast	25	0.940911
CAG_IM_9	Fibroblast	103	2.37
NAG2	Fibroblast	63	3.87931
NAG3	Fibroblast	16	1.00819
NAG4	Fibroblast	44	1.14524
NAG5	Fibroblast	56	1.41165
TNM_1_1	Fibroblast	189	8.45638
TNM_1_10	Fibroblast	2	0.0348493
TNM_1_2	Fibroblast	371	15.9433
TNM_1_3	Fibroblast	90	1.97889
TNM_1_4	Fibroblast	3	0.0927357
TNM_1_5	Fibroblast	867	11.6407
TNM_1_6	Fibroblast	166	2.59173
TNM_1_7	Fibroblast	30	0.883913
TNM_1_8	Fibroblast	12	0.198675
TNM_1_9	Fibroblast	7	0.162866
TNM_2_1	Fibroblast	133	6.37278
TNM_2_2	Fibroblast	37	1.33719
TNM_2_3	Fibroblast	131	4.91557
TNM_2_4	Fibroblast	635	4.70022
TNM_2_5	Fibroblast	659	9.6926
TNM_2_6	Fibroblast	195	5.44237
TNM_3_2	Fibroblast	243	9.11478
TNM_3_3	Fibroblast	173	4.71005
TNM_3_4	Fibroblast	223	8.64676
TNM_3_5	Fibroblast	104	6.20896
TNM_3_6	Fibroblast	424	5.85312
TNM_4_2	Fibroblast	36	1.07335
TNM_4_3	Fibroblast	1397	19.8494
CAG_IM_1	Epithelial	2639	74.4849
CAG_IM_10	Epithelial	1088	13.6907
CAG_IM_11	Epithelial	1452	19.5529
CAG_IM_12	Epithelial	3409	62.7116
CAG_IM_13	Epithelial	2992	78.2836
CAG_IM_14	Epithelial	2723	74.6641
CAG_IM_2	Epithelial	6735	83.8939
CAG_IM_3	Epithelial	5372	81.6662
CAG_IM_4	Epithelial	1423	62.3849
CAG_IM_5	Epithelial	891	50.8272
CAG_IM_6	Epithelial	2667	81.3358
CAG_IM_7	Epithelial	3496	92.954
CAG_IM_8	Epithelial	2374	89.3489
CAG_IM_9	Epithelial	3459	79.5904
NAG1	Epithelial	2291	98.1577
NAG2	Epithelial	1308	80.5419
NAG3	Epithelial	1516	95.5261
NAG4	Epithelial	3059	79.62
NAG5	Epithelial	3105	78.2707
TNM_1_1	Epithelial	892	39.9105
TNM_1_10	Epithelial	5208	90.7475
TNM_1_2	Epithelial	566	24.3232
TNM_1_3	Epithelial	151	3.32014
TNM_1_4	Epithelial	3094	95.6414
TNM_1_5	Epithelial	549	7.37111
TNM_1_6	Epithelial	534	8.33724
TNM_1_7	Epithelial	2129	62.7283
TNM_1_8	Epithelial	2226	36.8543
TNM_1_9	Epithelial	3870	90.0419
TNM_2_1	Epithelial	623	29.8515
TNM_2_2	Epithelial	401	14.4922
TNM_2_3	Epithelial	393	14.7467
TNM_2_4	Epithelial	1556	11.5174
TNM_2_5	Epithelial	1477	21.7238
TNM_2_6	Epithelial	1561	43.5668
TNM_3_2	Epithelial	478	17.9295
TNM_3_3	Epithelial	623	16.9616
TNM_3_4	Epithelial	682	26.4444
TNM_3_5	Epithelial	433	25.8507
TNM_3_6	Epithelial	1304	18.0011
TNM_4_2	Epithelial	511	15.2355
TNM_4_3	Epithelial	390	5.54135
CAG_IM_1	Endothelial	76	2.14507
CAG_IM_10	Endothelial	57	0.717252
CAG_IM_11	Endothelial	41	0.552114
CAG_IM_12	Endothelial	4	0.0735835
CAG_IM_13	Endothelial	1	0.0261643
CAG_IM_14	Endothelial	7	0.191939
CAG_IM_2	Endothelial	104	1.29547
CAG_IM_3	Endothelial	50	0.760109
CAG_IM_4	Endothelial	129	5.65541
CAG_IM_5	Endothelial	28	1.59726
CAG_IM_6	Endothelial	45	1.37237
CAG_IM_7	Endothelial	25	0.664717
CAG_IM_8	Endothelial	48	1.80655
CAG_IM_9	Endothelial	99	2.27796
NAG1	Endothelial	2	0.0856898
NAG2	Endothelial	24	1.47783
NAG3	Endothelial	6	0.378072
NAG4	Endothelial	1	0.0260281
NAG5	Endothelial	77	1.94101
TNM_1_1	Endothelial	144	6.44295
TNM_1_2	Endothelial	121	5.19983
TNM_1_3	Endothelial	929	20.4266
TNM_1_4	Endothelial	5	0.15456
TNM_1_5	Endothelial	438	5.88077
TNM_1_6	Endothelial	27	0.421546
TNM_1_7	Endothelial	48	1.41426
TNM_1_8	Endothelial	8	0.13245
TNM_1_9	Endothelial	1	0.0232666
TNM_2_1	Endothelial	66	3.16243
TNM_2_2	Endothelial	46	1.66245
TNM_2_3	Endothelial	41	1.53846
TNM_2_4	Endothelial	580	4.29312
TNM_2_5	Endothelial	276	4.05942
TNM_2_6	Endothelial	125	3.4887
TNM_3_2	Endothelial	89	3.33833
TNM_3_3	Endothelial	207	5.63572
TNM_3_4	Endothelial	77	2.98565
TNM_3_5	Endothelial	84	5.01493
TNM_3_6	Endothelial	152	2.09829
TNM_4_2	Endothelial	12	0.357782
TNM_4_3	Endothelial	527	7.48792
CAG_IM_1	B_cells	534	15.072
CAG_IM_10	B_cells	1159	14.5841
CAG_IM_11	B_cells	380	5.11716
CAG_IM_12	B_cells	1126	20.7138
CAG_IM_13	B_cells	88	2.30246
CAG_IM_14	B_cells	54	1.48067
CAG_IM_2	B_cells	379	4.72098
CAG_IM_3	B_cells	22	0.334448
CAG_IM_4	B_cells	104	4.5594
CAG_IM_5	B_cells	224	12.7781
CAG_IM_6	B_cells	384	11.7109
CAG_IM_7	B_cells	141	3.749
CAG_IM_8	B_cells	19	0.715092
CAG_IM_9	B_cells	403	9.27289
NAG1	B_cells	10	0.428449
NAG2	B_cells	161	9.91379
NAG3	B_cells	17	1.0712
NAG4	B_cells	163	4.24258
NAG5	B_cells	54	1.36123
TNM_1_1	B_cells	189	8.45638
TNM_1_10	B_cells	77	1.3417
TNM_1_2	B_cells	58	2.49248
TNM_1_3	B_cells	334	7.34389
TNM_1_4	B_cells	5	0.15456
TNM_1_5	B_cells	728	9.77444
TNM_1_6	B_cells	1020	15.9251
TNM_1_7	B_cells	28	0.824985
TNM_1_8	B_cells	2214	36.6556
TNM_1_9	B_cells	45	1.047
TNM_2_1	B_cells	593	28.414
TNM_2_2	B_cells	544	19.6603
TNM_2_3	B_cells	668	25.0657
TNM_2_4	B_cells	2136	15.8105
TNM_2_5	B_cells	2046	30.0927
TNM_2_6	B_cells	501	13.9827
TNM_3_2	B_cells	709	26.5941
TNM_3_3	B_cells	1366	37.1903
TNM_3_4	B_cells	394	15.2772
TNM_3_5	B_cells	20	1.19403
TNM_3_6	B_cells	991	13.6803
TNM_4_2	B_cells	1091	32.5283
TNM_4_3	B_cells	320	4.54675

## Sheet: S6
Supplementary information, Table S6. Metaclusters and Subclusters markers
Metacluster	Canonical Marker	Sub-cluster	Clusters	New Marker
Epithelial Cells ( EPCAM, CDH1, KRT8, and KRT18)	OLFM4, EPHB2, SOX9	Metaplastic stem like cells（MSCs）	Culster 7 (NAG)	PGA3
				PGA4
				PGA5
				LIPF
				XYLT2
				NBPF12
				GKN1
				PSCA
				MUC6
				VSIG1
			Culster 8 (NAG)	GAST
				MSMB
				GKN2
				GKN1
				VSIG1
				TFF2
				PDE4C
				MMP1
				MUC5AC
				CXCL17
			Culster 2 (CAG-IM)	LEFTY1
				MIA
				REG4
				WFDC2
				LDHB
				MRPL23
				CMBL
				F3
				U2AF1
				TFF3
			Culster 6 (CAG-IM)	AL627171.2
				PLCG2
				MTRNR2L8
				SLC4A7
				MAFB
				SLC28A2
				MTRNR2L12 (lnc-MTRNR2L12)
				PAXBP1
				RBP2
				MYO15B
			Culster 1 (TNM1)	TMEM238
				MTRNR2L12 (lnc-MTRNR2L12)
				ASCL2
				PSMA2
				CPS1
				NME2
				OLFM4
				CEBPD
				FABP1
				AREG
			Culster 3 (TNM2)	SPDYC
				CACNA1C
				LGR6
				CCDC134
				ECHDC3
				SPON2
				CRABP2
				TNS4
				RPS10-NUDT3
				TNFSF9
			Culster 5 (TNM3)	GSTM1
				SPINK5
				NPW
				LYPD6B
				UBD
				GPRC5B
				TYMP
				STEAP2
				IQCK
				HDAC10
			Culster 10 (TNM4)	DHRS2
				COL1A2
				COL3A1
				SPARC
				MGP
				COL1A1
				PTPRR
				CTSF
				HDAC9
				UBD
	SOX4	Pit mucous cells like (PMC like)	C1	PLCG2
			C2	LIPF
			C3	REG4
			C4	GAST
			C5	MSLN
			C6	XIST
	STMN1, PCNA, MKI67	Proliferative cells (PCs)	CRABP2+	CRABP2
				LGR6
				SPON2
				KIF26A
			OSMR+	OSMR
				KLK10
				VSNL1
				TGFA
	CEACAM5 and CEACAM6	Cancer pre cells	Curve 1/2/3(start-end)	SH3BGRL3
				RHOC
				PRDX6
				CSRP1
				ACP1
				PDIA6
				PPM1G
				CCT7
				TMSB10
				FHL2
				STAT1
				PTMA
				RHOA
				TKT
				ARF4
				SSR3
				CLIC1
				SOD2
				RAC1
				ADAM9
				ANXA1
				GLUD1
				EIF3F
				LDHA
				PPP1CA
				GAPDH
				TUBA1C
				PNP
				ALDOA
				PFN1
				LRRC59
				ACTG1
				P4HB
				ICAM1
				PRDX2
				AP2S1
				BCL2L1
				PGK1
				SSR4
				RAB11A
				NAPA
				RPL18A
				CCND1
				EIF3H
				ARPC5L
				CFL1
				CCDC124
				MAP2K3
				RCN1
				HERPUD1
				PLAUR
				CRIP2
				CALR
				CAPN2
				DNAJA1
				RPL5
				CAPZB
				TMSB4X
				TXN
				RPLP2
				BSG
				NFKBIA
				TBCA
				IGFBP3
				RPS6
				NR4A2
				HBEGF
				RPL26
				NR4A1
				RPL10A
				HSPA1A
				RPL27
				EZR
				PABPC1
				FN1
				HSPB1
				EGR1
				TXNIP
				ASCC3
				SUMO1
				STRAP
				UBE2I
				ITGB4
				CDKN1A
				SKP1
				JUNB
				MMP1
				MYC
				ATF3
				SPTBN1
				FOSB
				JUND
	MUC6 and TFF2	Basal gland mucous cells (BMCs)	NA	NA
	MUC5AC and TFF1	Pit mucous cells (PMCs)
	MUC2 and ITLN1	Goblet cells
	LIPF, PGA3, and PGA4	Cheif cells
	CHGA and CHGB	Enteroendocrine cells
	FABP1 and APOA1	Enterocytes
	ATP4A and ATP4B	Parietal cells
Stroaml cells	VWF, CDH5, PLVAP, ENG	Endothelial Cells	Artery-1	FBLN5
				TSPAN2
				GJA5
				SEMA3G
				PCSK5
				PLLP
				ELN
				GJA4
				FBLN2
				ATP2A3
			Artery-2	ADAMTSL2
				CD276
				CDH13
				COL13A1
				MMP2
				P2RY6
				ACOT7
				EXOC3L1
				TP53I11
				PCDH12
			Venous-1	RAB3C
				MMRN1
				MADCAM1
				SELP
				SELE
				POSTN
				IL-33
				CLU
				IL1R1
				OLFM1
				PTGDS
			Capillary-1	ENPEP
				PAMR1
				SGCA
				EDNRA
				RASL12
				LPL
				SMOC2
				ABCC9
				CDH6
				PTGIR
			Lymphatic	PDPN
				ACKR2
				PTX3
				CHRDL1
				COLEC12
				NTS
				RELN
				TBX1
				SRGAP3
				EFNA5
	DCN, PDGFRA, CSPG4, ACTA2, TAGLN, FN1, LUM, CTHRC1, and COL3A1, THY1, COL1A2	Fibroblast	CAF-myo-CD36	HIGD1B
				CD36
				ANGPT2
				EGFLAM
				GJA4
				GPR4
				COX4I2
				ADAP2
				TRPC6
				GJC1
			CAF-myo-MYH11	RERGL
				CASQ2
				PLN
				NRGN
				MYH11
				NTRK2
				NRIP2
				SNCG
				KCNMB1
				ITGA7
			CAF-myo-ACTG2	HSD17B6
				MYOCD
				PLN
				KCNMB1
				MYH11
				ACTG2
				HHIP
				DES
				WFDC2
				NPNT
			CAF-infla-PRSS35	NPR3
				PRSS35
				LAMP5
				ADM5
				HOXC10
				NTRK3
				IGFN1
				GATA5
				COL1A1
				HOXC9
			CAF-infla-MFAP5	PI16
				SCRG1
				MFAP5
				LRRC17
				NTRK2
				C1QTNF3
				CTHRC1
				EBF2
				CD34
				NGFR
			CAF-adi-CFD	ADAM28
				FGF7
				TFPI2
				ABCA6
				LINC01082
				TNXB
				ADH1B
				CCL11
				PID1
				ABCA8
			CAF-mat-POSTN	VSTM2A
				MMP1
				ENHO
				PCSK6
				COL4A6
				NSG1
				NRG1
				HSD17B2
				PROM1
				TRPA1
			CAF-EMT-KRT19	LRRN4
				ANXA8
				TMEM151A
				SPRR2F
				LRP2
				HP
				KRT13
				UPK3B
				LINC00842
				CARNS1
Immune cells (PTPRC)	CD27, CD38, and XBP1, TNFRSF17	Plasma cells	Plasma C2	CXorf21
				AC104699.1
				CHAC1
				RUNX2
				TMEM140
				PYCR1
				TMEM39A
				MEF2B
				GLT8D1
				BCKDK
			Plasma C3	DNAAF1
				PNOC
				CHST2
				IFI27L1
				DEF8
				WIPI1
				DGFOD3
				BSCL2
				HIST1H2BC
				GAS6
			Plasma C4	AMPD1
				PAIP2B
				IGF1
				TNFRSF4
				CERCAM
				CCR10
				FAM174A
				TNFRSF18
				MANEA
				SDC1
Lymphoid (CD3, CD4,CD8, and CD19)	CD19, CD79A, CD20 and CD79B, MS4A1, MZB1	B cells (Lymphoid)	B cell C5	TCL1A
				ZBTB16
				C1orf162
				FCER2
				GPR18
				CD72
				CD22
				CIITA
				FCRL1
				IL4R
	CD2, CD3E, CD3D, and CD3G, CD8A	T-CD4+ (Lymphoid)	CD4-Proliferating-T	MKI67
			CD4-Teff	CCL5
			CD4-TEM	IL7R
			CD4-CCR7-naive	CCR7
			CD4-TRM	CD69
			CD4-CH25H	CH25H，FOXO1, TNFSF8/CD153
			CD4-Regulatory	FOXP3 and CTLA4
			CD4-CXCL13-Tfh	CXCL13
		T-CD8+ (Lymphoid)	CD8-Proliferating-T	MKI67
			CD8-TEM	GZMK
			CD8-XCL1-TRM	XCL1, XCL2
			CD8-ZNF683-TRM	ZNF683, CXCR6
			CD8-CD160-IEL	KLRC2
			CD8-GFPT2	GFPT2
			CD8-TNFSF14-Activated	TNFSF14
			CD8-Tc17	KLRB1
			CD8-Tex	GZMB
			MAIT	MUC5AC, GAST
Myeloid (CD68 and CD86)	FLT3 and CD1C	DC cells (Myeloid)	DC-LAMP3	LAMP3
				CRLF2
				CCL17
				CCL22
				CCL19
				LAD1
				CD200
			DC-CLEC9A (cDC1)	CLEC9A
				CLNK
				HLA-DOB
				FLT3
			DC-CD1C (cDC2)	CD1C
				CD1E
				FCER1A
				PLD4
				CLEC10A
				CD1D
	CD68, CD163, CD209, AIF1, CSF1R, MS4A7, PF4, C1QA, and C1QB, PLD4	Macrophage (Myeloid)	NA	NA
	TPSAB1, CPA3, MS4A2, and KIT	Mast cells (Myeloid)
	CD14 and CD16	Monocyte (Myeloid)
	NCF1, CSF3R, SORL1, and SLPI	Neutrophil (Myeloid)

## Sheet: S7
Supplementary information, Table S7. Proportion of epithelial cell subtypes
sampleid	sub_new_celltype	cell_number
CAG_IM_1	Epithelial	2639	74.4849
CAG_IM_10	Epithelial	1088	13.6907
CAG_IM_11	Epithelial	1452	19.5529
CAG_IM_12	Epithelial	3409	62.7116
CAG_IM_14	Epithelial	2723	74.6641
CAG_IM_15	Epithelial	3059	79.62
CAG_IM_2	Epithelial	6735	83.8939
CAG_IM_3	Epithelial	5372	81.6662
CAG_IM_4	Epithelial	1423	62.3849
CAG_IM_5	Epithelial	891	50.8272
CAG_IM_6	Epithelial	2667	81.3358
CAG_IM_7	Epithelial	3496	92.954
CAG_IM_8	Epithelial	2374	89.3489
CAG_IM_9	Epithelial	3459	79.5904
NAG1	Epithelial	2291	98.1577
NAG2	Epithelial	1308	80.5419
NAG3	Epithelial	1516	95.5261
NAG5	Epithelial	3105	78.2707
NAG6	Epithelial	2992	78.2836
TNM_1_1	Epithelial	892	39.9105
TNM_1_10	Epithelial	5208	90.7475
TNM_1_2	Epithelial	566	24.3232
TNM_1_3	Epithelial	151	3.32014
TNM_1_4	Epithelial	3094	95.6414
TNM_1_5	Epithelial	549	7.37111
TNM_1_6	Epithelial	534	8.33724
TNM_1_7	Epithelial	2129	62.7283
TNM_1_8	Epithelial	2226	36.8543
TNM_1_9	Epithelial	3870	90.0419
TNM_2_1	Epithelial	623	29.8515
TNM_2_2	Epithelial	401	14.4922
TNM_2_3	Epithelial	393	14.7467
TNM_2_4	Epithelial	1556	11.5174
TNM_2_5	Epithelial	1477	21.7238
TNM_2_6	Epithelial	1561	43.5668
TNM_3_2	Epithelial	478	17.9295
TNM_3_3	Epithelial	623	16.9616
TNM_3_4	Epithelial	682	26.4444
TNM_3_5	Epithelial	433	25.8507
TNM_3_6	Epithelial	1304	18.0011
TNM_4_2	Epithelial	511	15.2355
TNM_4_3	Epithelial	390	5.54135

## Sheet: S8
Supplementary information, Table S8. Proportion of fibroblast subpopulation
sampleid	sub_new_celltype	cell_number
TNM_4_3	CAFmyo-MYH11	64
TNM_4_3	CAFmyo-CD36	89
TNM_4_2	CAFmyo-CD36	25
TNM_4_3	CAFmyo-ACTG2	38
TNM_4_3	CAFmat-POSTN	32
TNM_4_3	CAFinfla-PRSS35	333
TNM_4_3	CAFinfla-MFAP5	506
TNM_4_2	CAFinfla-MFAP5	11
TNM_4_3	CAFEMT-KRT19	334
TNM_4_3	CAFadi-CFD	1
TNM_3_6	CAFmyo-MYH11	28
TNM_3_5	CAFmyo-MYH11	7
TNM_3_4	CAFmyo-MYH11	5
TNM_3_3	CAFmyo-MYH11	19
TNM_3_2	CAFmyo-MYH11	3
TNM_3_6	CAFmyo-CD36	109
TNM_3_5	CAFmyo-CD36	77
TNM_3_4	CAFmyo-CD36	137
TNM_3_3	CAFmyo-CD36	9
TNM_3_2	CAFmyo-CD36	27
TNM_3_6	CAFmyo-ACTG2	6
TNM_3_5	CAFmyo-ACTG2	5
TNM_3_4	CAFmyo-ACTG2	6
TNM_3_3	CAFmyo-ACTG2	6
TNM_3_2	CAFmyo-ACTG2	12
TNM_3_6	CAFmat-POSTN	151
TNM_3_5	CAFmat-POSTN	11
TNM_3_4	CAFmat-POSTN	41
TNM_3_3	CAFmat-POSTN	86
TNM_3_2	CAFmat-POSTN	125
TNM_3_6	CAFinfla-PRSS35	1
TNM_3_6	CAFEMT-KRT19	4
TNM_3_4	CAFEMT-KRT19	1
TNM_3_6	CAFadi-CFD	125
TNM_3_5	CAFadi-CFD	4
TNM_3_4	CAFadi-CFD	33
TNM_3_3	CAFadi-CFD	53
TNM_3_2	CAFadi-CFD	76
TNM_2_6	CAFmyo-MYH11	24
TNM_2_5	CAFmyo-MYH11	35
TNM_2_4	CAFmyo-MYH11	28
TNM_2_3	CAFmyo-MYH11	2
TNM_2_2	CAFmyo-MYH11	3
TNM_2_1	CAFmyo-MYH11	6
TNM_2_6	CAFmyo-CD36	62
TNM_2_5	CAFmyo-CD36	35
TNM_2_4	CAFmyo-CD36	237
TNM_2_3	CAFmyo-CD36	13
TNM_2_2	CAFmyo-CD36	14
TNM_2_1	CAFmyo-CD36	37
TNM_2_6	CAFmyo-ACTG2	1
TNM_2_5	CAFmyo-ACTG2	5
TNM_2_4	CAFmyo-ACTG2	18
TNM_2_2	CAFmyo-ACTG2	5
TNM_2_1	CAFmyo-ACTG2	8
TNM_2_6	CAFmat-POSTN	94
TNM_2_5	CAFmat-POSTN	236
TNM_2_4	CAFmat-POSTN	288
TNM_2_3	CAFmat-POSTN	85
TNM_2_2	CAFmat-POSTN	8
TNM_2_1	CAFmat-POSTN	52
TNM_2_5	CAFinfla-PRSS35	1
TNM_2_5	CAFEMT-KRT19	1
TNM_2_4	CAFEMT-KRT19	3
TNM_2_6	CAFadi-CFD	14
TNM_2_5	CAFadi-CFD	346
TNM_2_4	CAFadi-CFD	61
TNM_2_3	CAFadi-CFD	31
TNM_2_2	CAFadi-CFD	7
TNM_2_1	CAFadi-CFD	30
TNM_1_9	CAFmyo-MYH11	3
TNM_1_7	CAFmyo-MYH11	1
TNM_1_6	CAFmyo-MYH11	21
TNM_1_5	CAFmyo-MYH11	31
TNM_1_4	CAFmyo-MYH11	1
TNM_1_3	CAFmyo-MYH11	5
TNM_1_2	CAFmyo-MYH11	11
TNM_1_1	CAFmyo-MYH11	14
TNM_1_8	CAFmyo-CD36	2
TNM_1_7	CAFmyo-CD36	9
TNM_1_6	CAFmyo-CD36	34
TNM_1_5	CAFmyo-CD36	27
TNM_1_3	CAFmyo-CD36	56
TNM_1_2	CAFmyo-CD36	25
TNM_1_1	CAFmyo-CD36	39
TNM_1_8	CAFmyo-ACTG2	2
TNM_1_6	CAFmyo-ACTG2	13
TNM_1_5	CAFmyo-ACTG2	4
TNM_1_3	CAFmyo-ACTG2	1
TNM_1_2	CAFmyo-ACTG2	5
TNM_1_1	CAFmyo-ACTG2	8
TNM_1_9	CAFmat-POSTN	4
TNM_1_8	CAFmat-POSTN	5
TNM_1_7	CAFmat-POSTN	9
TNM_1_6	CAFmat-POSTN	57
TNM_1_5	CAFmat-POSTN	449
TNM_1_4	CAFmat-POSTN	2
TNM_1_3	CAFmat-POSTN	18
TNM_1_2	CAFmat-POSTN	143
TNM_1_10	CAFmat-POSTN	1
TNM_1_1	CAFmat-POSTN	91
TNM_1_5	CAFinfla-PRSS35	2
TNM_1_5	CAFEMT-KRT19	4
TNM_1_2	CAFEMT-KRT19	73
TNM_1_8	CAFadi-CFD	3
TNM_1_7	CAFadi-CFD	11
TNM_1_6	CAFadi-CFD	41
TNM_1_5	CAFadi-CFD	350
TNM_1_3	CAFadi-CFD	10
TNM_1_2	CAFadi-CFD	114
TNM_1_10	CAFadi-CFD	1
TNM_1_1	CAFadi-CFD	37
NAG5	CAFmyo-MYH11	11
NAG5	CAFmyo-CD36	8
NAG2	CAFmyo-CD36	6
NAG2	CAFmyo-ACTG2	3
NAG6	CAFmat-POSTN	5
NAG5	CAFmat-POSTN	23
NAG3	CAFmat-POSTN	14
NAG2	CAFmat-POSTN	33
NAG6	CAFadi-CFD	5
NAG5	CAFadi-CFD	14
NAG3	CAFadi-CFD	2
NAG2	CAFadi-CFD	21
CAG_IM_9	CAFmyo-MYH11	15
CAG_IM_8	CAFmyo-MYH11	5
CAG_IM_7	CAFmyo-MYH11	1
CAG_IM_6	CAFmyo-MYH11	10
CAG_IM_5	CAFmyo-MYH11	7
CAG_IM_4	CAFmyo-MYH11	6
CAG_IM_3	CAFmyo-MYH11	11
CAG_IM_2	CAFmyo-MYH11	1
CAG_IM_14	CAFmyo-MYH11	1
CAG_IM_11	CAFmyo-MYH11	20
CAG_IM_10	CAFmyo-MYH11	6
CAG_IM_1	CAFmyo-MYH11	1
CAG_IM_9	CAFmyo-CD36	9
CAG_IM_8	CAFmyo-CD36	2
CAG_IM_7	CAFmyo-CD36	4
CAG_IM_6	CAFmyo-CD36	12
CAG_IM_5	CAFmyo-CD36	17
CAG_IM_4	CAFmyo-CD36	7
CAG_IM_3	CAFmyo-CD36	25
CAG_IM_2	CAFmyo-CD36	38
CAG_IM_15	CAFmyo-CD36	2
CAG_IM_14	CAFmyo-CD36	1
CAG_IM_12	CAFmyo-CD36	4
CAG_IM_11	CAFmyo-CD36	48
CAG_IM_10	CAFmyo-CD36	28
CAG_IM_1	CAFmyo-CD36	23
CAG_IM_9	CAFmyo-ACTG2	1
CAG_IM_7	CAFmyo-ACTG2	3
CAG_IM_6	CAFmyo-ACTG2	1
CAG_IM_5	CAFmyo-ACTG2	10
CAG_IM_4	CAFmyo-ACTG2	4
CAG_IM_3	CAFmyo-ACTG2	4
CAG_IM_2	CAFmyo-ACTG2	1
CAG_IM_15	CAFmyo-ACTG2	1
CAG_IM_12	CAFmyo-ACTG2	2
CAG_IM_11	CAFmyo-ACTG2	10
CAG_IM_10	CAFmyo-ACTG2	9
CAG_IM_9	CAFmat-POSTN	54
CAG_IM_8	CAFmat-POSTN	13
CAG_IM_7	CAFmat-POSTN	19
CAG_IM_6	CAFmat-POSTN	49
CAG_IM_5	CAFmat-POSTN	125
CAG_IM_4	CAFmat-POSTN	85
CAG_IM_3	CAFmat-POSTN	215
CAG_IM_2	CAFmat-POSTN	84
CAG_IM_15	CAFmat-POSTN	29
CAG_IM_14	CAFmat-POSTN	5
CAG_IM_12	CAFmat-POSTN	11
CAG_IM_11	CAFmat-POSTN	363
CAG_IM_10	CAFmat-POSTN	541
CAG_IM_1	CAFmat-POSTN	18
CAG_IM_10	CAFEMT-KRT19	2
CAG_IM_9	CAFadi-CFD	24
CAG_IM_8	CAFadi-CFD	5
CAG_IM_7	CAFadi-CFD	18
CAG_IM_6	CAFadi-CFD	18
CAG_IM_5	CAFadi-CFD	111
CAG_IM_4	CAFadi-CFD	63
CAG_IM_3	CAFadi-CFD	41
CAG_IM_2	CAFadi-CFD	47
CAG_IM_15	CAFadi-CFD	12
CAG_IM_14	CAFadi-CFD	7
CAG_IM_12	CAFadi-CFD	8
CAG_IM_11	CAFadi-CFD	223
CAG_IM_10	CAFadi-CFD	176
CAG_IM_1	CAFadi-CFD	31

## Sheet: S9
Supplementary information, Table S9. Proportion of CD4+ T cell subsets
sampleid	sub_new_celltype	cell_number
CAG_IM_1	CD4_TRM	6
CAG_IM_10	CD4_TRM	126
CAG_IM_11	CD4_TRM	122
CAG_IM_12	CD4_TRM	65
CAG_IM_14	CD4_TRM	1
CAG_IM_15	CD4_TRM	6
CAG_IM_2	CD4_TRM	21
CAG_IM_3	CD4_TRM	19
CAG_IM_4	CD4_TRM	8
CAG_IM_5	CD4_TRM	5
CAG_IM_6	CD4_TRM	1
CAG_IM_8	CD4_TRM	9
CAG_IM_9	CD4_TRM	10
CAG_IM_1	CD4_TEM	39
CAG_IM_10	CD4_TEM	361
CAG_IM_11	CD4_TEM	360
CAG_IM_12	CD4_TEM	49
CAG_IM_14	CD4_TEM	4
CAG_IM_15	CD4_TEM	70
CAG_IM_2	CD4_TEM	55
CAG_IM_3	CD4_TEM	53
CAG_IM_4	CD4_TEM	60
CAG_IM_5	CD4_TEM	40
CAG_IM_6	CD4_TEM	2
CAG_IM_8	CD4_TEM	17
CAG_IM_9	CD4_TEM	44
CAG_IM_1	CD4_Teff	3
CAG_IM_10	CD4_Teff	284
CAG_IM_11	CD4_Teff	197
CAG_IM_12	CD4_Teff	191
CAG_IM_14	CD4_Teff	4
CAG_IM_15	CD4_Teff	25
CAG_IM_2	CD4_Teff	15
CAG_IM_3	CD4_Teff	7
CAG_IM_4	CD4_Teff	1
CAG_IM_5	CD4_Teff	5
CAG_IM_7	CD4_Teff	1
CAG_IM_8	CD4_Teff	4
CAG_IM_9	CD4_Teff	7
CAG_IM_1	CD4_Regulatory	3
CAG_IM_10	CD4_Regulatory	178
CAG_IM_11	CD4_Regulatory	82
CAG_IM_12	CD4_Regulatory	108
CAG_IM_14	CD4_Regulatory	13
CAG_IM_15	CD4_Regulatory	15
CAG_IM_2	CD4_Regulatory	8
CAG_IM_3	CD4_Regulatory	6
CAG_IM_4	CD4_Regulatory	20
CAG_IM_5	CD4_Regulatory	6
CAG_IM_6	CD4_Regulatory	3
CAG_IM_8	CD4_Regulatory	3
CAG_IM_9	CD4_Regulatory	8
CAG_IM_10	CD4_Proliferating_T	5
CAG_IM_11	CD4_Proliferating_T	17
CAG_IM_12	CD4_Proliferating_T	21
CAG_IM_14	CD4_Proliferating_T	3
CAG_IM_2	CD4_Proliferating_T	4
CAG_IM_4	CD4_Proliferating_T	4
CAG_IM_5	CD4_Proliferating_T	2
CAG_IM_6	CD4_Proliferating_T	1
CAG_IM_8	CD4_Proliferating_T	1
CAG_IM_10	CD4_CXCL13_Tfh	27
CAG_IM_11	CD4_CXCL13_Tfh	5
CAG_IM_12	CD4_CXCL13_Tfh	3
CAG_IM_14	CD4_CXCL13_Tfh	3
CAG_IM_15	CD4_CXCL13_Tfh	2
CAG_IM_2	CD4_CXCL13_Tfh	4
CAG_IM_3	CD4_CXCL13_Tfh	3
CAG_IM_4	CD4_CXCL13_Tfh	11
CAG_IM_6	CD4_CXCL13_Tfh	1
CAG_IM_7	CD4_CXCL13_Tfh	1
CAG_IM_8	CD4_CXCL13_Tfh	2
CAG_IM_9	CD4_CXCL13_Tfh	1
CAG_IM_10	CD4_CH25H	85
CAG_IM_11	CD4_CH25H	32
CAG_IM_12	CD4_CH25H	87
CAG_IM_15	CD4_CH25H	17
CAG_IM_1	CD4_CCR7_naive	5
CAG_IM_10	CD4_CCR7_naive	57
CAG_IM_11	CD4_CCR7_naive	13
CAG_IM_12	CD4_CCR7_naive	20
CAG_IM_14	CD4_CCR7_naive	2
CAG_IM_15	CD4_CCR7_naive	5
CAG_IM_2	CD4_CCR7_naive	14
CAG_IM_3	CD4_CCR7_naive	4
CAG_IM_4	CD4_CCR7_naive	10
CAG_IM_5	CD4_CCR7_naive	2
CAG_IM_8	CD4_CCR7_naive	1
CAG_IM_9	CD4_CCR7_naive	8
NAG2	CD4_TRM	1
NAG5	CD4_TRM	5
NAG6	CD4_TRM	3
NAG1	CD4_TEM	1
NAG2	CD4_TEM	2
NAG3	CD4_TEM	1
NAG5	CD4_TEM	88
NAG6	CD4_TEM	2
NAG5	CD4_Teff	22
NAG6	CD4_Teff	16
NAG2	CD4_Regulatory	1
NAG5	CD4_Regulatory	9
NAG6	CD4_Regulatory	18
NAG6	CD4_Proliferating_T	4
NAG5	CD4_CXCL13_Tfh	2
NAG6	CD4_CXCL13_Tfh	3
NAG6	CD4_CH25H	1
NAG5	CD4_CCR7_naive	7
NAG6	CD4_CCR7_naive	1
TNM_1_1	CD4_TRM	57
TNM_1_10	CD4_TRM	1
TNM_1_2	CD4_TRM	30
TNM_1_3	CD4_TRM	61
TNM_1_4	CD4_TRM	3
TNM_1_5	CD4_TRM	166
TNM_1_6	CD4_TRM	243
TNM_1_7	CD4_TRM	13
TNM_1_8	CD4_TRM	75
TNM_1_9	CD4_TRM	1
TNM_1_1	CD4_TEM	22
TNM_1_10	CD4_TEM	15
TNM_1_2	CD4_TEM	25
TNM_1_3	CD4_TEM	183
TNM_1_4	CD4_TEM	24
TNM_1_5	CD4_TEM	353
TNM_1_6	CD4_TEM	595
TNM_1_7	CD4_TEM	67
TNM_1_8	CD4_TEM	160
TNM_1_9	CD4_TEM	22
TNM_1_1	CD4_Teff	3
TNM_1_10	CD4_Teff	10
TNM_1_2	CD4_Teff	9
TNM_1_3	CD4_Teff	63
TNM_1_4	CD4_Teff	2
TNM_1_5	CD4_Teff	565
TNM_1_6	CD4_Teff	133
TNM_1_7	CD4_Teff	44
TNM_1_8	CD4_Teff	83
TNM_1_9	CD4_Teff	39
TNM_1_1	CD4_Regulatory	114
TNM_1_10	CD4_Regulatory	4
TNM_1_2	CD4_Regulatory	34
TNM_1_3	CD4_Regulatory	637
TNM_1_4	CD4_Regulatory	8
TNM_1_5	CD4_Regulatory	476
TNM_1_6	CD4_Regulatory	374
TNM_1_7	CD4_Regulatory	42
TNM_1_8	CD4_Regulatory	181
TNM_1_9	CD4_Regulatory	11
TNM_1_1	CD4_Proliferating_T	7
TNM_1_10	CD4_Proliferating_T	2
TNM_1_2	CD4_Proliferating_T	9
TNM_1_3	CD4_Proliferating_T	325
TNM_1_5	CD4_Proliferating_T	39
TNM_1_6	CD4_Proliferating_T	21
TNM_1_7	CD4_Proliferating_T	19
TNM_1_8	CD4_Proliferating_T	9
TNM_1_9	CD4_Proliferating_T	7
TNM_1_1	CD4_CXCL13_Tfh	19
TNM_1_2	CD4_CXCL13_Tfh	17
TNM_1_3	CD4_CXCL13_Tfh	21
TNM_1_4	CD4_CXCL13_Tfh	1
TNM_1_5	CD4_CXCL13_Tfh	42
TNM_1_6	CD4_CXCL13_Tfh	41
TNM_1_7	CD4_CXCL13_Tfh	5
TNM_1_8	CD4_CXCL13_Tfh	19
TNM_1_1	CD4_CH25H	7
TNM_1_2	CD4_CH25H	14
TNM_1_3	CD4_CH25H	4
TNM_1_5	CD4_CH25H	67
TNM_1_6	CD4_CH25H	189
TNM_1_7	CD4_CH25H	13
TNM_1_8	CD4_CH25H	172
TNM_1_9	CD4_CH25H	3
TNM_1_1	CD4_CCR7_naive	48
TNM_1_10	CD4_CCR7_naive	3
TNM_1_2	CD4_CCR7_naive	12
TNM_1_3	CD4_CCR7_naive	96
TNM_1_4	CD4_CCR7_naive	5
TNM_1_5	CD4_CCR7_naive	57
TNM_1_6	CD4_CCR7_naive	78
TNM_1_7	CD4_CCR7_naive	2
TNM_1_8	CD4_CCR7_naive	153
TNM_1_9	CD4_CCR7_naive	3
TNM_2_1	CD4_TRM	21
TNM_2_2	CD4_TRM	38
TNM_2_3	CD4_TRM	28
TNM_2_4	CD4_TRM	139
TNM_2_5	CD4_TRM	104
TNM_2_6	CD4_TRM	48
TNM_2_1	CD4_TEM	18
TNM_2_2	CD4_TEM	63
TNM_2_3	CD4_TEM	67
TNM_2_4	CD4_TEM	158
TNM_2_5	CD4_TEM	146
TNM_2_6	CD4_TEM	60
TNM_2_1	CD4_Teff	3
TNM_2_2	CD4_Teff	18
TNM_2_3	CD4_Teff	18
TNM_2_4	CD4_Teff	166
TNM_2_5	CD4_Teff	45
TNM_2_6	CD4_Teff	2
TNM_2_1	CD4_Regulatory	43
TNM_2_2	CD4_Regulatory	246
TNM_2_3	CD4_Regulatory	94
TNM_2_4	CD4_Regulatory	686
TNM_2_5	CD4_Regulatory	231
TNM_2_6	CD4_Regulatory	112
TNM_2_1	CD4_Proliferating_T	6
TNM_2_2	CD4_Proliferating_T	52
TNM_2_3	CD4_Proliferating_T	28
TNM_2_4	CD4_Proliferating_T	184
TNM_2_5	CD4_Proliferating_T	11
TNM_2_6	CD4_Proliferating_T	3
TNM_2_1	CD4_CXCL13_Tfh	2
TNM_2_2	CD4_CXCL13_Tfh	64
TNM_2_3	CD4_CXCL13_Tfh	12
TNM_2_4	CD4_CXCL13_Tfh	239
TNM_2_5	CD4_CXCL13_Tfh	10
TNM_2_2	CD4_CH25H	21
TNM_2_3	CD4_CH25H	15
TNM_2_4	CD4_CH25H	7
TNM_2_5	CD4_CH25H	36
TNM_2_6	CD4_CH25H	1
TNM_2_1	CD4_CCR7_naive	10
TNM_2_2	CD4_CCR7_naive	27
TNM_2_3	CD4_CCR7_naive	8
TNM_2_4	CD4_CCR7_naive	200
TNM_2_5	CD4_CCR7_naive	34
TNM_2_6	CD4_CCR7_naive	30
TNM_3_2	CD4_TRM	40
TNM_3_3	CD4_TRM	20
TNM_3_4	CD4_TRM	36
TNM_3_5	CD4_TRM	6
TNM_3_6	CD4_TRM	302
TNM_3_2	CD4_TEM	23
TNM_3_3	CD4_TEM	12
TNM_3_4	CD4_TEM	51
TNM_3_5	CD4_TEM	10
TNM_3_6	CD4_TEM	631
TNM_3_2	CD4_Teff	14
TNM_3_3	CD4_Teff	4
TNM_3_4	CD4_Teff	28
TNM_3_5	CD4_Teff	14
TNM_3_6	CD4_Teff	112
TNM_3_2	CD4_Regulatory	61
TNM_3_3	CD4_Regulatory	60
TNM_3_4	CD4_Regulatory	103
TNM_3_5	CD4_Regulatory	47
TNM_3_6	CD4_Regulatory	452
TNM_3_2	CD4_Proliferating_T	5
TNM_3_3	CD4_Proliferating_T	9
TNM_3_4	CD4_Proliferating_T	20
TNM_3_5	CD4_Proliferating_T	24
TNM_3_6	CD4_Proliferating_T	30
TNM_3_3	CD4_CXCL13_Tfh	3
TNM_3_4	CD4_CXCL13_Tfh	7
TNM_3_5	CD4_CXCL13_Tfh	9
TNM_3_6	CD4_CXCL13_Tfh	41
TNM_3_2	CD4_CH25H	1
TNM_3_3	CD4_CH25H	17
TNM_3_4	CD4_CH25H	24
TNM_3_5	CD4_CH25H	1
TNM_3_6	CD4_CH25H	7
TNM_3_2	CD4_CCR7_naive	4
TNM_3_3	CD4_CCR7_naive	2
TNM_3_4	CD4_CCR7_naive	29
TNM_3_5	CD4_CCR7_naive	7
TNM_3_6	CD4_CCR7_naive	252
TNM_4_2	CD4_TRM	6
TNM_4_3	CD4_TRM	110
TNM_4_2	CD4_TEM	77
TNM_4_3	CD4_TEM	242
TNM_4_2	CD4_Teff	51
TNM_4_3	CD4_Teff	147
TNM_4_2	CD4_Regulatory	65
TNM_4_3	CD4_Regulatory	186
TNM_4_2	CD4_Proliferating_T	5
TNM_4_3	CD4_Proliferating_T	14
TNM_4_2	CD4_CXCL13_Tfh	3
TNM_4_3	CD4_CXCL13_Tfh	13
TNM_4_2	CD4_CH25H	15
TNM_4_3	CD4_CH25H	10
TNM_4_2	CD4_CCR7_naive	5
TNM_4_3	CD4_CCR7_naive	197

## Sheet: S10
Supplementary information, Table S10. Proportion of CD8+ T cell subsets
sampleid	sub_new_celltype	cell_number
CAG_IM_1	MAIT	7
CAG_IM_10	MAIT	12
CAG_IM_11	MAIT	20
CAG_IM_12	MAIT	4
CAG_IM_14	MAIT	431
CAG_IM_15	MAIT	6
CAG_IM_2	MAIT	32
CAG_IM_3	MAIT	13
CAG_IM_4	MAIT	15
CAG_IM_5	MAIT	7
CAG_IM_6	MAIT	1
CAG_IM_8	MAIT	1
CAG_IM_9	MAIT	8
CAG_IM_1	CD8_ZNF683_TRM	15
CAG_IM_10	CD8_ZNF683_TRM	147
CAG_IM_11	CD8_ZNF683_TRM	169
CAG_IM_12	CD8_ZNF683_TRM	5
CAG_IM_14	CD8_ZNF683_TRM	31
CAG_IM_15	CD8_ZNF683_TRM	24
CAG_IM_2	CD8_ZNF683_TRM	33
CAG_IM_3	CD8_ZNF683_TRM	55
CAG_IM_4	CD8_ZNF683_TRM	2
CAG_IM_5	CD8_ZNF683_TRM	18
CAG_IM_8	CD8_ZNF683_TRM	10
CAG_IM_9	CD8_ZNF683_TRM	4
CAG_IM_1	CD8_XCL1_TRM	27
CAG_IM_10	CD8_XCL1_TRM	322
CAG_IM_11	CD8_XCL1_TRM	592
CAG_IM_12	CD8_XCL1_TRM	1
CAG_IM_14	CD8_XCL1_TRM	2
CAG_IM_15	CD8_XCL1_TRM	54
CAG_IM_2	CD8_XCL1_TRM	50
CAG_IM_3	CD8_XCL1_TRM	62
CAG_IM_4	CD8_XCL1_TRM	27
CAG_IM_5	CD8_XCL1_TRM	88
CAG_IM_8	CD8_XCL1_TRM	7
CAG_IM_9	CD8_XCL1_TRM	4
CAG_IM_1	CD8_TNFSF14_Activated	4
CAG_IM_10	CD8_TNFSF14_Activated	71
CAG_IM_11	CD8_TNFSF14_Activated	125
CAG_IM_12	CD8_TNFSF14_Activated	12
CAG_IM_14	CD8_TNFSF14_Activated	91
CAG_IM_15	CD8_TNFSF14_Activated	16
CAG_IM_2	CD8_TNFSF14_Activated	7
CAG_IM_3	CD8_TNFSF14_Activated	34
CAG_IM_4	CD8_TNFSF14_Activated	10
CAG_IM_5	CD8_TNFSF14_Activated	8
CAG_IM_7	CD8_TNFSF14_Activated	1
CAG_IM_8	CD8_TNFSF14_Activated	3
CAG_IM_9	CD8_TNFSF14_Activated	5
CAG_IM_1	CD8_Tex	65
CAG_IM_10	CD8_Tex	552
CAG_IM_11	CD8_Tex	847
CAG_IM_12	CD8_Tex	23
CAG_IM_14	CD8_Tex	46
CAG_IM_15	CD8_Tex	114
CAG_IM_2	CD8_Tex	159
CAG_IM_3	CD8_Tex	342
CAG_IM_4	CD8_Tex	83
CAG_IM_5	CD8_Tex	63
CAG_IM_6	CD8_Tex	1
CAG_IM_7	CD8_Tex	1
CAG_IM_8	CD8_Tex	62
CAG_IM_9	CD8_Tex	40
CAG_IM_1	CD8_TEM	17
CAG_IM_10	CD8_TEM	276
CAG_IM_11	CD8_TEM	339
CAG_IM_12	CD8_TEM	50
CAG_IM_14	CD8_TEM	18
CAG_IM_15	CD8_TEM	113
CAG_IM_2	CD8_TEM	39
CAG_IM_3	CD8_TEM	35
CAG_IM_4	CD8_TEM	27
CAG_IM_5	CD8_TEM	9
CAG_IM_6	CD8_TEM	10
CAG_IM_7	CD8_TEM	1
CAG_IM_8	CD8_TEM	9
CAG_IM_9	CD8_TEM	1
CAG_IM_1	CD8_Tc17	3
CAG_IM_10	CD8_Tc17	78
CAG_IM_11	CD8_Tc17	112
CAG_IM_12	CD8_Tc17	28
CAG_IM_14	CD8_Tc17	36
CAG_IM_15	CD8_Tc17	24
CAG_IM_2	CD8_Tc17	26
CAG_IM_3	CD8_Tc17	25
CAG_IM_4	CD8_Tc17	22
CAG_IM_5	CD8_Tc17	10
CAG_IM_6	CD8_Tc17	1
CAG_IM_7	CD8_Tc17	1
CAG_IM_8	CD8_Tc17	8
CAG_IM_9	CD8_Tc17	9
CAG_IM_10	CD8_Proliferating_T	1
CAG_IM_11	CD8_Proliferating_T	12
CAG_IM_14	CD8_Proliferating_T	5
CAG_IM_15	CD8_Proliferating_T	3
CAG_IM_2	CD8_Proliferating_T	3
CAG_IM_3	CD8_Proliferating_T	2
CAG_IM_5	CD8_Proliferating_T	1
CAG_IM_7	CD8_Proliferating_T	1
CAG_IM_8	CD8_Proliferating_T	2
CAG_IM_10	CD8_GFPT2	172
CAG_IM_11	CD8_GFPT2	110
CAG_IM_12	CD8_GFPT2	17
CAG_IM_14	CD8_GFPT2	6
CAG_IM_15	CD8_GFPT2	6
CAG_IM_2	CD8_GFPT2	6
CAG_IM_3	CD8_GFPT2	2
CAG_IM_4	CD8_GFPT2	1
CAG_IM_5	CD8_GFPT2	1
CAG_IM_8	CD8_GFPT2	2
CAG_IM_9	CD8_GFPT2	1
CAG_IM_1	CD8_CD160_IEL	10
CAG_IM_10	CD8_CD160_IEL	1130
CAG_IM_11	CD8_CD160_IEL	581
CAG_IM_12	CD8_CD160_IEL	18
CAG_IM_14	CD8_CD160_IEL	55
CAG_IM_15	CD8_CD160_IEL	32
CAG_IM_2	CD8_CD160_IEL	37
CAG_IM_3	CD8_CD160_IEL	54
CAG_IM_4	CD8_CD160_IEL	30
CAG_IM_5	CD8_CD160_IEL	10
CAG_IM_8	CD8_CD160_IEL	4
CAG_IM_9	CD8_CD160_IEL	5
NAG1	MAIT	1
NAG5	MAIT	31
NAG6	MAIT	305
NAG2	CD8_ZNF683_TRM	2
NAG5	CD8_ZNF683_TRM	42
NAG6	CD8_ZNF683_TRM	21
NAG2	CD8_XCL1_TRM	5
NAG3	CD8_XCL1_TRM	3
NAG5	CD8_XCL1_TRM	43
NAG6	CD8_XCL1_TRM	1
NAG5	CD8_TNFSF14_Activated	35
NAG6	CD8_TNFSF14_Activated	74
NAG1	CD8_Tex	1
NAG2	CD8_Tex	15
NAG3	CD8_Tex	4
NAG5	CD8_Tex	233
NAG6	CD8_Tex	51
NAG2	CD8_TEM	1
NAG5	CD8_TEM	36
NAG6	CD8_TEM	46
NAG1	CD8_Tc17	1
NAG2	CD8_Tc17	2
NAG5	CD8_Tc17	5
NAG6	CD8_Tc17	65
NAG5	CD8_Proliferating_T	1
NAG6	CD8_Proliferating_T	5
NAG2	CD8_GFPT2	1
NAG3	CD8_GFPT2	1
NAG5	CD8_GFPT2	12
NAG6	CD8_GFPT2	1
NAG1	CD8_CD160_IEL	1
NAG2	CD8_CD160_IEL	2
NAG5	CD8_CD160_IEL	54
NAG6	CD8_CD160_IEL	25
TNM_1_1	MAIT	9
TNM_1_10	MAIT	189
TNM_1_2	MAIT	27
TNM_1_3	MAIT	50
TNM_1_4	MAIT	1
TNM_1_5	MAIT	36
TNM_1_6	MAIT	63
TNM_1_7	MAIT	47
TNM_1_8	MAIT	30
TNM_1_9	MAIT	105
TNM_1_1	CD8_ZNF683_TRM	42
TNM_1_10	CD8_ZNF683_TRM	21
TNM_1_2	CD8_ZNF683_TRM	193
TNM_1_3	CD8_ZNF683_TRM	34
TNM_1_4	CD8_ZNF683_TRM	3
TNM_1_5	CD8_ZNF683_TRM	114
TNM_1_6	CD8_ZNF683_TRM	75
TNM_1_7	CD8_ZNF683_TRM	25
TNM_1_8	CD8_ZNF683_TRM	25
TNM_1_9	CD8_ZNF683_TRM	2
TNM_1_1	CD8_XCL1_TRM	8
TNM_1_10	CD8_XCL1_TRM	5
TNM_1_2	CD8_XCL1_TRM	143
TNM_1_3	CD8_XCL1_TRM	10
TNM_1_4	CD8_XCL1_TRM	3
TNM_1_5	CD8_XCL1_TRM	204
TNM_1_6	CD8_XCL1_TRM	400
TNM_1_7	CD8_XCL1_TRM	75
TNM_1_8	CD8_XCL1_TRM	41
TNM_1_9	CD8_XCL1_TRM	5
TNM_1_1	CD8_TNFSF14_Activated	62
TNM_1_10	CD8_TNFSF14_Activated	40
TNM_1_2	CD8_TNFSF14_Activated	38
TNM_1_3	CD8_TNFSF14_Activated	56
TNM_1_4	CD8_TNFSF14_Activated	3
TNM_1_5	CD8_TNFSF14_Activated	103
TNM_1_6	CD8_TNFSF14_Activated	98
TNM_1_7	CD8_TNFSF14_Activated	75
TNM_1_8	CD8_TNFSF14_Activated	30
TNM_1_9	CD8_TNFSF14_Activated	8
TNM_1_1	CD8_Tex	65
TNM_1_10	CD8_Tex	60
TNM_1_2	CD8_Tex	223
TNM_1_3	CD8_Tex	260
TNM_1_4	CD8_Tex	39
TNM_1_5	CD8_Tex	874
TNM_1_6	CD8_Tex	749
TNM_1_7	CD8_Tex	322
TNM_1_8	CD8_Tex	110
TNM_1_9	CD8_Tex	18
TNM_1_1	CD8_TEM	56
TNM_1_10	CD8_TEM	20
TNM_1_2	CD8_TEM	137
TNM_1_3	CD8_TEM	94
TNM_1_4	CD8_TEM	6
TNM_1_5	CD8_TEM	147
TNM_1_6	CD8_TEM	310
TNM_1_7	CD8_TEM	45
TNM_1_8	CD8_TEM	189
TNM_1_9	CD8_TEM	29
TNM_1_1	CD8_Tc17	23
TNM_1_10	CD8_Tc17	10
TNM_1_2	CD8_Tc17	30
TNM_1_3	CD8_Tc17	57
TNM_1_4	CD8_Tc17	8
TNM_1_5	CD8_Tc17	235
TNM_1_6	CD8_Tc17	102
TNM_1_7	CD8_Tc17	44
TNM_1_8	CD8_Tc17	17
TNM_1_9	CD8_Tc17	9
TNM_1_1	CD8_Proliferating_T	6
TNM_1_10	CD8_Proliferating_T	1
TNM_1_2	CD8_Proliferating_T	12
TNM_1_3	CD8_Proliferating_T	54
TNM_1_5	CD8_Proliferating_T	6
TNM_1_6	CD8_Proliferating_T	3
TNM_1_7	CD8_Proliferating_T	5
TNM_1_8	CD8_Proliferating_T	2
TNM_1_1	CD8_GFPT2	3
TNM_1_10	CD8_GFPT2	7
TNM_1_2	CD8_GFPT2	20
TNM_1_3	CD8_GFPT2	13
TNM_1_5	CD8_GFPT2	174
TNM_1_6	CD8_GFPT2	168
TNM_1_7	CD8_GFPT2	46
TNM_1_8	CD8_GFPT2	42
TNM_1_9	CD8_GFPT2	3
TNM_1_1	CD8_CD160_IEL	17
TNM_1_10	CD8_CD160_IEL	26
TNM_1_2	CD8_CD160_IEL	64
TNM_1_3	CD8_CD160_IEL	47
TNM_1_4	CD8_CD160_IEL	5
TNM_1_5	CD8_CD160_IEL	230
TNM_1_6	CD8_CD160_IEL	269
TNM_1_7	CD8_CD160_IEL	155
TNM_1_8	CD8_CD160_IEL	64
TNM_1_9	CD8_CD160_IEL	5
TNM_2_1	MAIT	6
TNM_2_2	MAIT	6
TNM_2_3	MAIT	11
TNM_2_4	MAIT	155
TNM_2_5	MAIT	66
TNM_2_6	MAIT	6
TNM_2_1	CD8_ZNF683_TRM	80
TNM_2_2	CD8_ZNF683_TRM	129
TNM_2_3	CD8_ZNF683_TRM	211
TNM_2_4	CD8_ZNF683_TRM	580
TNM_2_5	CD8_ZNF683_TRM	97
TNM_2_6	CD8_ZNF683_TRM	93
TNM_2_1	CD8_XCL1_TRM	35
TNM_2_2	CD8_XCL1_TRM	53
TNM_2_3	CD8_XCL1_TRM	93
TNM_2_4	CD8_XCL1_TRM	223
TNM_2_5	CD8_XCL1_TRM	209
TNM_2_6	CD8_XCL1_TRM	19
TNM_2_1	CD8_TNFSF14_Activated	25
TNM_2_2	CD8_TNFSF14_Activated	32
TNM_2_3	CD8_TNFSF14_Activated	49
TNM_2_4	CD8_TNFSF14_Activated	347
TNM_2_5	CD8_TNFSF14_Activated	85
TNM_2_6	CD8_TNFSF14_Activated	44
TNM_2_1	CD8_Tex	54
TNM_2_2	CD8_Tex	144
TNM_2_3	CD8_Tex	174
TNM_2_4	CD8_Tex	596
TNM_2_5	CD8_Tex	172
TNM_2_6	CD8_Tex	143
TNM_2_1	CD8_TEM	55
TNM_2_2	CD8_TEM	176
TNM_2_3	CD8_TEM	135
TNM_2_4	CD8_TEM	1845
TNM_2_5	CD8_TEM	89
TNM_2_6	CD8_TEM	51
TNM_2_1	CD8_Tc17	20
TNM_2_2	CD8_Tc17	59
TNM_2_3	CD8_Tc17	28
TNM_2_4	CD8_Tc17	70
TNM_2_5	CD8_Tc17	80
TNM_2_6	CD8_Tc17	34
TNM_2_1	CD8_Proliferating_T	5
TNM_2_2	CD8_Proliferating_T	36
TNM_2_3	CD8_Proliferating_T	21
TNM_2_4	CD8_Proliferating_T	257
TNM_2_5	CD8_Proliferating_T	9
TNM_2_6	CD8_Proliferating_T	4
TNM_2_1	CD8_GFPT2	32
TNM_2_2	CD8_GFPT2	109
TNM_2_3	CD8_GFPT2	12
TNM_2_4	CD8_GFPT2	354
TNM_2_5	CD8_GFPT2	125
TNM_2_6	CD8_GFPT2	9
TNM_2_1	CD8_CD160_IEL	42
TNM_2_2	CD8_CD160_IEL	49
TNM_2_3	CD8_CD160_IEL	44
TNM_2_4	CD8_CD160_IEL	196
TNM_2_5	CD8_CD160_IEL	120
TNM_2_6	CD8_CD160_IEL	21
TNM_3_2	MAIT	9
TNM_3_3	MAIT	9
TNM_3_4	MAIT	26
TNM_3_5	MAIT	3
TNM_3_6	MAIT	116
TNM_3_2	CD8_ZNF683_TRM	251
TNM_3_3	CD8_ZNF683_TRM	36
TNM_3_4	CD8_ZNF683_TRM	11
TNM_3_5	CD8_ZNF683_TRM	63
TNM_3_6	CD8_ZNF683_TRM	58
TNM_3_2	CD8_XCL1_TRM	55
TNM_3_3	CD8_XCL1_TRM	232
TNM_3_4	CD8_XCL1_TRM	23
TNM_3_5	CD8_XCL1_TRM	7
TNM_3_6	CD8_XCL1_TRM	125
TNM_3_2	CD8_TNFSF14_Activated	62
TNM_3_3	CD8_TNFSF14_Activated	41
TNM_3_4	CD8_TNFSF14_Activated	20
TNM_3_5	CD8_TNFSF14_Activated	89
TNM_3_6	CD8_TNFSF14_Activated	262
TNM_3_2	CD8_Tex	157
TNM_3_3	CD8_Tex	211
TNM_3_4	CD8_Tex	96
TNM_3_5	CD8_Tex	52
TNM_3_6	CD8_Tex	673
TNM_3_2	CD8_TEM	86
TNM_3_3	CD8_TEM	154
TNM_3_4	CD8_TEM	90
TNM_3_5	CD8_TEM	101
TNM_3_6	CD8_TEM	261
TNM_3_2	CD8_Tc17	22
TNM_3_3	CD8_Tc17	38
TNM_3_4	CD8_Tc17	35
TNM_3_5	CD8_Tc17	7
TNM_3_6	CD8_Tc17	141
TNM_3_2	CD8_Proliferating_T	4
TNM_3_3	CD8_Proliferating_T	26
TNM_3_4	CD8_Proliferating_T	8
TNM_3_5	CD8_Proliferating_T	8
TNM_3_6	CD8_Proliferating_T	3
TNM_3_2	CD8_GFPT2	11
TNM_3_3	CD8_GFPT2	162
TNM_3_4	CD8_GFPT2	27
TNM_3_5	CD8_GFPT2	5
TNM_3_6	CD8_GFPT2	360
TNM_3_2	CD8_CD160_IEL	39
TNM_3_3	CD8_CD160_IEL	98
TNM_3_4	CD8_CD160_IEL	13
TNM_3_5	CD8_CD160_IEL	10
TNM_3_6	CD8_CD160_IEL	92
TNM_4_2	MAIT	120
TNM_4_3	MAIT	43
TNM_4_2	CD8_ZNF683_TRM	11
TNM_4_3	CD8_ZNF683_TRM	583
TNM_4_2	CD8_XCL1_TRM	62
TNM_4_3	CD8_XCL1_TRM	182
TNM_4_2	CD8_TNFSF14_Activated	62
TNM_4_3	CD8_TNFSF14_Activated	215
TNM_4_2	CD8_Tex	349
TNM_4_3	CD8_Tex	529
TNM_4_2	CD8_TEM	269
TNM_4_3	CD8_TEM	972
TNM_4_2	CD8_Tc17	72
TNM_4_3	CD8_Tc17	66
TNM_4_2	CD8_Proliferating_T	1
TNM_4_3	CD8_Proliferating_T	13
TNM_4_2	CD8_GFPT2	52
TNM_4_3	CD8_GFPT2	215
TNM_4_2	CD8_CD160_IEL	63
TNM_4_3	CD8_CD160_IEL	72

[truncated: 15 more sheets: S11, S12, S13, S14, S15, S16, S17, S18, S19, S20, S21, S22, S23, S24, S25]
